# Supplementary material for: Plasma circulating tumor DNA assessment reveals KMT2D as a potential poor prognostic factor in extranodal NK/T-cell lymphoma
Source: Biomark Res. 2020 Jul 17;8:27. doi: 10.1186/s40364-020-00205-4 (PMC7366898; doi:10.1186/s40364-020-00205-4)
Supplement: Supplementary file 1 — Additional file 1: Table S1. The mutant allele frequencies in each gene of each sample. [file 40364_2020_205_MOESM1_ESM.xlsx]

## Sheet: Sheet1
Table S1: The mutant allele frequencies in each gene of each sample
Patient	APC	ARID1A	ARID1B	ARID2	ASXL3	ATM	CD28	CHD8	CREBBP	IDH2	JAK1	JAK3	KDM6A	KMT2D	NF1	NOTCH1	RHOA	SETD2	STAT3	TET1	TET2	TNFRSF14	TP53	TRAF3
1				0.0526		0.0612		0.0576				0.0541	0.1			0.0617
2									0.35
3												0.2
4	0.0952			0.1875								0.2353		0.1765					0.2353
5										0.4677						0.4979
6
7
8							0.5077
9									0.3462
10								0.4937
11	0.4728															0.5536				0.4892
12														0.4789
13			0.5556			0.3636					0.5606			0.5022			0.1493				0.1667		0.6127	0.6452
14														0.58
15
16						0.441
17	0.65
18	0.5699														0.48							0.54
19
20
21																							0.6127
22														0.54
23																		0.3942
24					0.957894									0.545027				0.484355			0.518519		0.493274
25												0.3333		0.2222
26					0.37
27					0.37
28						0.67
29																		0.4336
30
31
32	0.2986
33														0.2204
34
35		0.5764
36						0.5265														0.4208
37																					0.4561
38																					0.527
39	0.0952			0.1875								0.2353		0.1765
40										0.4677						0.4979
41
42
43							0.5077
44									0.3462
45
46																0.5536				0.4892
47														0.4789
48			0.5556			0.3636					0.5606			0.5022			0.1493				0.1667		0.6127	0.6452
49														0.58
50
51
52	0.65
53	0.5699														0.48							0.54
54
55
56																							0.6127
57														0.54
58																		0.3942
59					0.957894									0.545027				0.484355					0.493274
60												0.3333		0.2222
61					0.37
62					0.37
63						0.67
64																		0.4336
65
